# Supplementary material for: Prometastatic Potential of Non-Functionalized Multiwalled Carbon Nanotubes in the MDA-MB-436 Breast Cancer Cell Line Model
Source: Int J Mol Sci. 2025 Mar 19;26(6):2777. doi: 10.3390/ijms26062777 (PMC11943048; doi:10.3390/ijms26062777)
Supplement: Supplementary file 1 [file ijms-26-02777-s001.zip]

Archive with 1 entries (1 files):
- ijms-3510683-supplementary.pdf
